# Supplementary material for: Inference of Epidemiological Dynamics Based on Simulated Phylogenies Using Birth-Death and Coalescent Models
Source: PLoS Comput Biol. 2014 Nov 6;10(11):e1003913. doi: 10.1371/journal.pcbi.1003913 (PMC4222655; doi:10.1371/journal.pcbi.1003913)
Supplement: File S1 — An example xml file for simulation of coalescent trees, using sampling times from the birth-death process, by sampling from the coalescent tree prior in BEAST v2.0 is provided. (XML) [file pcbi.1003913.s023.xml]

<?xml version="1.0" encoding="UTF-8" standalone="no"?>
<beast namespace="beast.core:beast.evolution.alignment:beast.evolution.tree.coalescent:beast.core.util:beast.evolution.nuc:beast.evolution.operators:beast.evolution.sitemodel:beast.evolution.substitutionmodel:beast.evolution.likelihood:beast.evolution.speciation:beast.core.parameter" version="2.0">

	<data dataType="nucleotide" id="alignment" name="alignment">

	<sequence id="seq_t1" taxon="t1" value="A"/>
	<sequence id="seq_t2" taxon="t2" value="A"/>
	<sequence id="seq_t3" taxon="t3" value="A"/>
	<sequence id="seq_t4" taxon="t4" value="A"/>
	<sequence id="seq_t5" taxon="t5" value="A"/>
	<sequence id="seq_t6" taxon="t6" value="A"/>
	<sequence id="seq_t7" taxon="t7" value="A"/>
	<sequence id="seq_t8" taxon="t8" value="A"/>
	<sequence id="seq_t9" taxon="t9" value="A"/>
	<sequence id="seq_t10" taxon="t10" value="A"/>
	<sequence id="seq_t11" taxon="t11" value="A"/>
	<sequence id="seq_t12" taxon="t12" value="A"/>
	<sequence id="seq_t13" taxon="t13" value="A"/>
	<sequence id="seq_t14" taxon="t14" value="A"/>
	<sequence id="seq_t15" taxon="t15" value="A"/>
	<sequence id="seq_t16" taxon="t16" value="A"/>
	<sequence id="seq_t17" taxon="t17" value="A"/>
	<sequence id="seq_t18" taxon="t18" value="A"/>
	<sequence id="seq_t19" taxon="t19" value="A"/>
	<sequence id="seq_t20" taxon="t20" value="A"/>
	<sequence id="seq_t21" taxon="t21" value="A"/>
	<sequence id="seq_t22" taxon="t22" value="A"/>
	<sequence id="seq_t23" taxon="t23" value="A"/>
	<sequence id="seq_t24" taxon="t24" value="A"/>
	<sequence id="seq_t25" taxon="t25" value="A"/>
	<sequence id="seq_t26" taxon="t26" value="A"/>
	<sequence id="seq_t27" taxon="t27" value="A"/>
	<sequence id="seq_t28" taxon="t28" value="A"/>
	<sequence id="seq_t29" taxon="t29" value="A"/>
	<sequence id="seq_t30" taxon="t30" value="A"/>
	<sequence id="seq_t31" taxon="t31" value="A"/>
	<sequence id="seq_t32" taxon="t32" value="A"/>
	<sequence id="seq_t33" taxon="t33" value="A"/>
	<sequence id="seq_t34" taxon="t34" value="A"/>
	<sequence id="seq_t35" taxon="t35" value="A"/>
	<sequence id="seq_t36" taxon="t36" value="A"/>
	<sequence id="seq_t37" taxon="t37" value="A"/>
	<sequence id="seq_t38" taxon="t38" value="A"/>
	<sequence id="seq_t39" taxon="t39" value="A"/>
	<sequence id="seq_t40" taxon="t40" value="A"/>
	<sequence id="seq_t41" taxon="t41" value="A"/>
	<sequence id="seq_t42" taxon="t42" value="A"/>
	<sequence id="seq_t43" taxon="t43" value="A"/>
	<sequence id="seq_t44" taxon="t44" value="A"/>
	<sequence id="seq_t45" taxon="t45" value="A"/>
	<sequence id="seq_t46" taxon="t46" value="A"/>
	<sequence id="seq_t47" taxon="t47" value="A"/>
	<sequence id="seq_t48" taxon="t48" value="A"/>
	<sequence id="seq_t49" taxon="t49" value="A"/>
	<sequence id="seq_t50" taxon="t50" value="A"/>
	<sequence id="seq_t51" taxon="t51" value="A"/>
	<sequence id="seq_t52" taxon="t52" value="A"/>
	<sequence id="seq_t53" taxon="t53" value="A"/>
	<sequence id="seq_t54" taxon="t54" value="A"/>
	<sequence id="seq_t55" taxon="t55" value="A"/>
	<sequence id="seq_t56" taxon="t56" value="A"/>
	<sequence id="seq_t57" taxon="t57" value="A"/>
	<sequence id="seq_t58" taxon="t58" value="A"/>
	<sequence id="seq_t59" taxon="t59" value="A"/>
	<sequence id="seq_t60" taxon="t60" value="A"/>
	<sequence id="seq_t61" taxon="t61" value="A"/>
	<sequence id="seq_t62" taxon="t62" value="A"/>
	<sequence id="seq_t63" taxon="t63" value="A"/>
	<sequence id="seq_t64" taxon="t64" value="A"/>
	<sequence id="seq_t65" taxon="t65" value="A"/>
	<sequence id="seq_t66" taxon="t66" value="A"/>
	<sequence id="seq_t67" taxon="t67" value="A"/>
	<sequence id="seq_t68" taxon="t68" value="A"/>
	<sequence id="seq_t69" taxon="t69" value="A"/>
	<sequence id="seq_t70" taxon="t70" value="A"/>
	<sequence id="seq_t71" taxon="t71" value="A"/>
	<sequence id="seq_t72" taxon="t72" value="A"/>
	<sequence id="seq_t73" taxon="t73" value="A"/>
	<sequence id="seq_t74" taxon="t74" value="A"/>
	<sequence id="seq_t75" taxon="t75" value="A"/>
	<sequence id="seq_t76" taxon="t76" value="A"/>
	<sequence id="seq_t77" taxon="t77" value="A"/>
	<sequence id="seq_t78" taxon="t78" value="A"/>
	<sequence id="seq_t79" taxon="t79" value="A"/>
	<sequence id="seq_t80" taxon="t80" value="A"/>
	<sequence id="seq_t81" taxon="t81" value="A"/>
	<sequence id="seq_t82" taxon="t82" value="A"/>
	<sequence id="seq_t83" taxon="t83" value="A"/>
	<sequence id="seq_t84" taxon="t84" value="A"/>
	<sequence id="seq_t85" taxon="t85" value="A"/>
	<sequence id="seq_t86" taxon="t86" value="A"/>
	<sequence id="seq_t87" taxon="t87" value="A"/>
	<sequence id="seq_t88" taxon="t88" value="A"/>
	<sequence id="seq_t89" taxon="t89" value="A"/>
	<sequence id="seq_t90" taxon="t90" value="A"/>
	<sequence id="seq_t91" taxon="t91" value="A"/>
	<sequence id="seq_t92" taxon="t92" value="A"/>
	<sequence id="seq_t93" taxon="t93" value="A"/>
	<sequence id="seq_t94" taxon="t94" value="A"/>
	<sequence id="seq_t95" taxon="t95" value="A"/>
	<sequence id="seq_t96" taxon="t96" value="A"/>
	<sequence id="seq_t97" taxon="t97" value="A"/>
	<sequence id="seq_t98" taxon="t98" value="A"/>
	<sequence id="seq_t99" taxon="t99" value="A"/>
	<sequence id="seq_t100" taxon="t100" value="A"/>
    		</data>

	<taxonset id="tips" spec="beast.evolution.alignment.TaxonSet">

	<taxon id="t1" spec="beast.evolution.alignment.Taxon"/>
	<taxon id="t2" spec="beast.evolution.alignment.Taxon"/>
	<taxon id="t3" spec="beast.evolution.alignment.Taxon"/>
	<taxon id="t4" spec="beast.evolution.alignment.Taxon"/>
	<taxon id="t5" spec="beast.evolution.alignment.Taxon"/>
	<taxon id="t6" spec="beast.evolution.alignment.Taxon"/>
	<taxon id="t7" spec="beast.evolution.alignment.Taxon"/>
	<taxon id="t8" spec="beast.evolution.alignment.Taxon"/>
	<taxon id="t9" spec="beast.evolution.alignment.Taxon"/>
	<taxon id="t10" spec="beast.evolution.alignment.Taxon"/>
	<taxon id="t11" spec="beast.evolution.alignment.Taxon"/>
	<taxon id="t12" spec="beast.evolution.alignment.Taxon"/>
	<taxon id="t13" spec="beast.evolution.alignment.Taxon"/>
	<taxon id="t14" spec="beast.evolution.alignment.Taxon"/>
	<taxon id="t15" spec="beast.evolution.alignment.Taxon"/>
	<taxon id="t16" spec="beast.evolution.alignment.Taxon"/>
	<taxon id="t17" spec="beast.evolution.alignment.Taxon"/>
	<taxon id="t18" spec="beast.evolution.alignment.Taxon"/>
	<taxon id="t19" spec="beast.evolution.alignment.Taxon"/>
	<taxon id="t20" spec="beast.evolution.alignment.Taxon"/>
	<taxon id="t21" spec="beast.evolution.alignment.Taxon"/>
	<taxon id="t22" spec="beast.evolution.alignment.Taxon"/>
	<taxon id="t23" spec="beast.evolution.alignment.Taxon"/>
	<taxon id="t24" spec="beast.evolution.alignment.Taxon"/>
	<taxon id="t25" spec="beast.evolution.alignment.Taxon"/>
	<taxon id="t26" spec="beast.evolution.alignment.Taxon"/>
	<taxon id="t27" spec="beast.evolution.alignment.Taxon"/>
	<taxon id="t28" spec="beast.evolution.alignment.Taxon"/>
	<taxon id="t29" spec="beast.evolution.alignment.Taxon"/>
	<taxon id="t30" spec="beast.evolution.alignment.Taxon"/>
	<taxon id="t31" spec="beast.evolution.alignment.Taxon"/>
	<taxon id="t32" spec="beast.evolution.alignment.Taxon"/>
	<taxon id="t33" spec="beast.evolution.alignment.Taxon"/>
	<taxon id="t34" spec="beast.evolution.alignment.Taxon"/>
	<taxon id="t35" spec="beast.evolution.alignment.Taxon"/>
	<taxon id="t36" spec="beast.evolution.alignment.Taxon"/>
	<taxon id="t37" spec="beast.evolution.alignment.Taxon"/>
	<taxon id="t38" spec="beast.evolution.alignment.Taxon"/>
	<taxon id="t39" spec="beast.evolution.alignment.Taxon"/>
	<taxon id="t40" spec="beast.evolution.alignment.Taxon"/>
	<taxon id="t41" spec="beast.evolution.alignment.Taxon"/>
	<taxon id="t42" spec="beast.evolution.alignment.Taxon"/>
	<taxon id="t43" spec="beast.evolution.alignment.Taxon"/>
	<taxon id="t44" spec="beast.evolution.alignment.Taxon"/>
	<taxon id="t45" spec="beast.evolution.alignment.Taxon"/>
	<taxon id="t46" spec="beast.evolution.alignment.Taxon"/>
	<taxon id="t47" spec="beast.evolution.alignment.Taxon"/>
	<taxon id="t48" spec="beast.evolution.alignment.Taxon"/>
	<taxon id="t49" spec="beast.evolution.alignment.Taxon"/>
	<taxon id="t50" spec="beast.evolution.alignment.Taxon"/>
	<taxon id="t51" spec="beast.evolution.alignment.Taxon"/>
	<taxon id="t52" spec="beast.evolution.alignment.Taxon"/>
	<taxon id="t53" spec="beast.evolution.alignment.Taxon"/>
	<taxon id="t54" spec="beast.evolution.alignment.Taxon"/>
	<taxon id="t55" spec="beast.evolution.alignment.Taxon"/>
	<taxon id="t56" spec="beast.evolution.alignment.Taxon"/>
	<taxon id="t57" spec="beast.evolution.alignment.Taxon"/>
	<taxon id="t58" spec="beast.evolution.alignment.Taxon"/>
	<taxon id="t59" spec="beast.evolution.alignment.Taxon"/>
	<taxon id="t60" spec="beast.evolution.alignment.Taxon"/>
	<taxon id="t61" spec="beast.evolution.alignment.Taxon"/>
	<taxon id="t62" spec="beast.evolution.alignment.Taxon"/>
	<taxon id="t63" spec="beast.evolution.alignment.Taxon"/>
	<taxon id="t64" spec="beast.evolution.alignment.Taxon"/>
	<taxon id="t65" spec="beast.evolution.alignment.Taxon"/>
	<taxon id="t66" spec="beast.evolution.alignment.Taxon"/>
	<taxon id="t67" spec="beast.evolution.alignment.Taxon"/>
	<taxon id="t68" spec="beast.evolution.alignment.Taxon"/>
	<taxon id="t69" spec="beast.evolution.alignment.Taxon"/>
	<taxon id="t70" spec="beast.evolution.alignment.Taxon"/>
	<taxon id="t71" spec="beast.evolution.alignment.Taxon"/>
	<taxon id="t72" spec="beast.evolution.alignment.Taxon"/>
	<taxon id="t73" spec="beast.evolution.alignment.Taxon"/>
	<taxon id="t74" spec="beast.evolution.alignment.Taxon"/>
	<taxon id="t75" spec="beast.evolution.alignment.Taxon"/>
	<taxon id="t76" spec="beast.evolution.alignment.Taxon"/>
	<taxon id="t77" spec="beast.evolution.alignment.Taxon"/>
	<taxon id="t78" spec="beast.evolution.alignment.Taxon"/>
	<taxon id="t79" spec="beast.evolution.alignment.Taxon"/>
	<taxon id="t80" spec="beast.evolution.alignment.Taxon"/>
	<taxon id="t81" spec="beast.evolution.alignment.Taxon"/>
	<taxon id="t82" spec="beast.evolution.alignment.Taxon"/>
	<taxon id="t83" spec="beast.evolution.alignment.Taxon"/>
	<taxon id="t84" spec="beast.evolution.alignment.Taxon"/>
	<taxon id="t85" spec="beast.evolution.alignment.Taxon"/>
	<taxon id="t86" spec="beast.evolution.alignment.Taxon"/>
	<taxon id="t87" spec="beast.evolution.alignment.Taxon"/>
	<taxon id="t88" spec="beast.evolution.alignment.Taxon"/>
	<taxon id="t89" spec="beast.evolution.alignment.Taxon"/>
	<taxon id="t90" spec="beast.evolution.alignment.Taxon"/>
	<taxon id="t91" spec="beast.evolution.alignment.Taxon"/>
	<taxon id="t92" spec="beast.evolution.alignment.Taxon"/>
	<taxon id="t93" spec="beast.evolution.alignment.Taxon"/>
	<taxon id="t94" spec="beast.evolution.alignment.Taxon"/>
	<taxon id="t95" spec="beast.evolution.alignment.Taxon"/>
	<taxon id="t96" spec="beast.evolution.alignment.Taxon"/>
	<taxon id="t97" spec="beast.evolution.alignment.Taxon"/>
	<taxon id="t98" spec="beast.evolution.alignment.Taxon"/>
	<taxon id="t99" spec="beast.evolution.alignment.Taxon"/>
	<taxon id="t100" spec="beast.evolution.alignment.Taxon"/>
	</taxonset>
    
<map name="Beta">beast.math.distributions.Beta</map>
<map name="Exponential">beast.math.distributions.Exponential</map>
<map name="InverseGamma">beast.math.distributions.InverseGamma</map>
<map name="LogNormal">beast.math.distributions.LogNormalDistributionModel</map>
<map name="Gamma">beast.math.distributions.Gamma</map>
<map name="Uniform">beast.math.distributions.Uniform</map>
<map name="prior">beast.math.distributions.Prior</map>
<map name="LaplaceDistribution">beast.math.distributions.LaplaceDistribution</map>
<map name="OneOnX">beast.math.distributions.OneOnX</map>
<map name="Normal">beast.math.distributions.Normal</map>

    
<run chainLength="10000000" id="mcmc" spec="MCMC">
        
    <state id="state" storeEvery="1000">

        <tree spec="beast.util.ClusterTree" id="tree" clusterType="upgma" name="stateNode">
            <taxa idref="alignment"/>
            <trait id="tipDates" spec='beast.evolution.tree.TraitSet' traitname='date-forward'>
t100=90.6796,
t10=70.6441,
t11=62.2173,
t12=36.5498,
t13=82.4427,
t14=91.4023,
t15=86.8246,
t16=67.7493,
t17=47.4118,
t18=91.967,
t19=80.9039,
t1=91.7148,
t20=73.4038,
t21=91.8076,
t22=87.6305,
t23=67.654,
t24=69.5996,
t25=51.5157,
t26=84.3555,
t27=86.0772,
t28=90.2962,
t29=81.7573,
t2=81.427,
t30=84.2452,
t31=75.99,
t32=84.0171,
t33=69.4436,
t34=90.579,
t35=61.9256,
t36=83.1442,
t37=45.953,
t38=38.2066,
t39=71.7782,
t3=72.8321,
t40=75.0984,
t41=87.2514,
t42=87.6254,
t43=87.4199,
t44=87.9161,
t45=54.0472,
t46=55.8609,
t47=90.6117,
t48=38.5836,
t49=71.9174,
t4=86.7303,
t50=90.9085,
t51=84.8957,
t52=85.2184,
t53=77.2398,
t54=72.3696,
t55=61.6626,
t56=79.8805,
t57=63.1979,
t58=83.8393,
t59=81.2104,
t5=82.3442,
t60=82.6133,
t61=86.2321,
t62=74.9154,
t63=54.8399,
t64=75.5659,
t65=76.6494,
t66=87.0475,
t67=79.8866,
t68=91.8955,
t69=80.4058,
t6=89.7502,
t70=33.0645,
t71=80.0741,
t72=81.8949,
t73=91.0949,
t74=65.4517,
t75=66.7855,
t76=70.6533,
t77=91.4183,
t78=85.6947,
t79=59.1835,
t7=68.0519,
t80=90.4059,
t81=55.1471,
t82=83.0114,
t83=82.7231,
t84=63.9399,
t85=53.0687,
t86=91.1592,
t87=90.5423,
t88=67.9322,
t89=80.6043,
t8=72.6226,
t90=69.2545,
t91=80.0669,
t92=88.4701,
t93=88.9612,
t94=78.5297,
t95=56.1975,
t96=74.4361,
t97=68.0699,
t98=78.871,
t99=81.4553,
t9=47.9891
            <taxa spec='beast.evolution.alignment.TaxonSet' alignment='@alignment'/>
            </trait>
            <taxonset idref="tips"/>
        </tree>
<parameter id="ePopSize" name="stateNode" value="899.091"/>
	<parameter id="growthRate" name="stateNode" value=".05"/>
    </state>    

    <distribution id="posterior" spec="util.CompoundDistribution">
        <distribution id="prior" spec="util.CompoundDistribution">
            <distribution spec="Coalescent" id="CoalescentExponential">
                <populationModel spec="ExponentialGrowth" growthRate="@growthRate" id="ExponentialGrowth" popSize="@ePopSize"/>
                <treeIntervals id="TreeIntervals" spec="TreeIntervals" tree="@tree"/>
            </distribution>        
        </distribution>
	</distribution>

    <operator id='treeScaler' spec='ScaleOperator' scaleFactor=".75" weight="2" tree="@tree" rootOnly="true"/>
    <operator id='treeScaler2' spec='ScaleOperator' scaleFactor="0.99" weight="20" tree="@tree"/>
    <operator spec='Uniform' weight="20" tree="@tree"/>
    <operator spec='SubtreeSlide' weight="1" gaussian="true" size="1.0" tree="@tree"/>
    <operator id='narrow' spec='Exchange' isNarrow='true' weight="1" tree="@tree"/>
    <operator id='wide' spec='Exchange' isNarrow='false' weight="1" tree="@tree"/>
    <operator spec='WilsonBalding' weight="1" tree="@tree"/>
    
	<logger fileName="1_n100_lambda0.55_delta0.5_p0.01_N10000_Imodel_simulate_CE.log" id="log" logEvery="1000" mode="autodetect" model="@prior">
        <distribution idref="prior" name="log"/>
        <log idref="CoalescentExponential"/>
        <log spec='beast.evolution.tree.TreeHeightLogger' tree='@tree'/>
		<log idref="ePopSize"/>
		<log idref="growthRate"/>
    </logger>
	
    <logger id="screenlog" logEvery="10000" mode="autodetect">
        <distribution idref="prior" name="log"/>
        <log arg="@prior" id="ESS.0" spec="util.ESS"/>
        <log spec='beast.evolution.tree.TreeHeightLogger' tree='@tree'/>
        <log idref="CoalescentExponential"/>
        <log idref="ePopSize"/>
        <log idref='growthRate'/>
    </logger>

	<logger fileName="1_n100_lambda0.55_delta0.5_p0.01_N10000_Imodel_simulate_CE.trees" id="treelog" logEvery="100000" mode="tree">
        <tree idref="tree" name="log"/>
    </logger>
		
</run>

</beast>
